# Supplementary material for: 4,4,5,5-Tetra­methyl-2-(4-pyridinio)-2-imidazoline-1-oxyl-3-oxide perchlorate
Source: Acta Crystallogr Sect E Struct Rep Online. 2009 Apr 18;65(Pt 5):o1062. doi: 10.1107/S1600536809013531 (PMC2977742; doi:10.1107/S1600536809013531)
Supplement: Supplementary file 2 [file e-65-o1062-Isup2.hkl]

# 
# h,k,l, Fc-squared, Fo-squared, sigma(Fo-squared) and status flag 
# 
data_I
_shelx_title ' ZR in Fdd2' 
_shelx_refln_list_code          4 
_shelx_F_calc_maximum      520.58 
_exptl_crystal_F_000      1400.00 
_reflns_d_resolution_high  0.8261 
 
loop_ 
 _symmetry_equiv_pos_as_xyz 
 'x, y, z' 
 '-x, -y, z' 
 'x+1/4, -y+1/4, z+1/4' 
 '-x+1/4, y+1/4, z+1/4' 
 'x, y+1/2, z+1/2' 
 '-x, -y+1/2, z+1/2' 
 'x+1/4, -y+3/4, z+3/4' 
 '-x+1/4, y+3/4, z+3/4' 
 'x+1/2, y, z+1/2' 
 '-x+1/2, -y, z+1/2' 
 'x+3/4, -y+1/4, z+3/4' 
 '-x+3/4, y+1/4, z+3/4' 
 'x+1/2, y+1/2, z' 
 '-x+1/2, -y+1/2, z' 
 'x+3/4, -y+3/4, z+1/4' 
 '-x+3/4, y+3/4, z+1/4' 
 
_cell_length_a    17.4851 
_cell_length_b    11.8535 
_cell_length_c    14.9213 
_cell_angle_alpha  90.000 
_cell_angle_beta   90.000 
_cell_angle_gamma  90.000 
 
_shelx_F_squared_multiplier     1.000 
 
loop_ 
 _refln_index_h 
 _refln_index_k 
 _refln_index_l 
 _refln_F_squared_calc 
 _refln_F_squared_meas 
 _refln_F_squared_sigma 
 _refln_observed_status 
   1   7 -15       22.36       26.73      6.77 o 
   0   6 -14       39.69       32.66      5.37 o 
   2   8 -14       17.70       21.14      3.15 o 
   1   5 -13        0.29        1.67      2.73 o 
   1   7 -13      182.58      202.04      5.90 o 
   3   7 -13      749.73      715.80     22.15 o 
   1   9 -13      353.16      350.97      9.33 o 
   3   9 -13       11.86       15.23      3.98 o 
   2   4 -12      626.01      643.14     11.91 o 
   2   6 -12     1918.49     1855.88     23.46 o 
   4   6 -12      306.09      276.82     13.22 o 
   0   8 -12      174.96      177.73      8.14 o 
   2   8 -12      365.09      380.84      7.97 o 
   4   8 -12      136.53      147.23     10.74 o 
   2  10 -12        3.34        0.71      2.87 o 
   4  10 -12      181.67      168.76      7.41 o 
   3   3 -11      450.94      477.03      9.18 o 
   1   5 -11      727.47      737.29     13.02 o 
   3   5 -11     1447.17     1484.82     19.01 o 
   5   5 -11      349.11      285.59     11.90 o 
   1   7 -11     1115.46     1101.70     14.45 o 
   3   7 -11     1349.46     1321.84     29.44 o 
   5   7 -11      237.58      287.22     13.39 o 
   1   9 -11      762.86      775.29     11.46 o 
   3   9 -11       69.37       53.75      4.63 o 
   5   9 -11      338.87      325.57     15.53 o 
   7   9 -11       56.76       49.57      7.77 o 
   1  11 -11      104.99      100.74      5.99 o 
   3  11 -11      162.06      163.35      7.20 o 
   4   2 -10     1544.13     1317.66     32.85 o 
   2   4 -10     1127.18     1124.07     15.28 o 
   4   4 -10     4179.18     4167.35     44.53 o 
   6   4 -10     1741.58     1716.15     29.29 o 
   0   6 -10     3676.29     3665.08     48.40 o 
   2   6 -10      489.10      468.29     12.89 o 
   4   6 -10      737.84      813.41     21.16 o 
   6   6 -10     2552.89     2357.60     39.24 o 
   2   8 -10     2799.48     2851.23     32.29 o 
   4   8 -10      235.73      246.89     12.89 o 
   6   8 -10      385.44      386.90     16.03 o 
   8   8 -10      195.87      158.31     11.57 o 
   0  10 -10     1422.80     1396.06     22.53 o 
   2  10 -10       88.01       91.82      6.40 o 
   4  10 -10      667.34      657.95     21.57 o 
   6  10 -10      133.31      150.87     11.73 o 
   8  10 -10       59.97       53.21      8.43 o 
   3   3  -9     2077.53     1984.95     20.09 o 
   5   3  -9     1487.15     1418.08     23.66 o 
   1   5  -9     1252.48     1277.03     16.91 o 
   3   5  -9     2094.37     2055.66     22.46 o 
   5   5  -9     5441.56     5576.77     70.07 o 
   7   5  -9       79.49       90.88      7.44 o 
   1   7  -9      495.21      537.47      8.29 o 
   3   7  -9     1289.74     1514.94     30.93 o 
   5   7  -9      181.27      187.73     10.58 o 
   7   7  -9      358.21      375.17     15.04 o 
   9   7  -9      165.01      198.30     11.57 o 
   1   9  -9      453.79      460.56      8.38 o 
   3   9  -9      352.58      348.85      8.86 o 
   5   9  -9      551.45      567.12     19.67 o 
   7   9  -9      117.99      109.55     10.08 o 
   9   9  -9      103.70      121.78     11.07 o 
  11   9  -9       58.44       73.86      9.25 o 
   1  11  -9      125.01      120.89      7.76 o 
   3  11  -9      142.58      155.79      6.80 o 
   5  11  -9       10.30       10.62      3.25 o 
   7  11  -9       85.60       90.37      5.60 o 
   4   0  -8     1559.41     1572.78     13.55 o 
   4   2  -8     1124.91     1183.76     12.79 o 
   6   2  -8     6605.63     6506.53     73.04 o 
   2   4  -8     1176.09     1221.03     15.24 o 
   4   4  -8     4885.77     5211.52     64.27 o 
   6   4  -8      311.38      360.47     11.73 o 
   8   4  -8     7118.95     7426.80     86.64 o 
   2   6  -8      511.68      561.94     10.99 o 
   4   6  -8      725.42      752.28     19.18 o 
   6   6  -8      947.51     1065.94     23.65 o 
   8   6  -8     1006.62     1139.03     25.30 o 
  10   6  -8      657.34      682.07     19.84 o 
   0   8  -8     1186.61     1080.72     26.96 o 
   2   8  -8      529.60      494.86      9.86 o 
   4   8  -8      777.60      746.14     21.16 o 
   6   8  -8     1121.91     1132.30     27.12 o 
   8   8  -8      355.41      337.32     14.87 o 
  10   8  -8       47.25       55.35      7.93 o 
  12   8  -8      248.11      233.84     14.54 o 
   2  10  -8      689.01      633.46     12.74 o 
   4  10  -8      205.93      189.27      6.97 o 
   6  10  -8      209.80      191.73      8.31 o 
   8  10  -8       67.40       54.53      8.26 o 
  10  10  -8       81.39       69.40      9.58 o 
   0  12  -8      249.54      217.80     14.21 o 
   2  12  -8        5.84        2.02      3.73 o 
   4  12  -8       47.44       43.80      4.45 o 
   6  12  -8       16.29       13.97      3.48 o 
   3   1  -7     7653.00     8492.47     58.54 o 
   5   1  -7     2506.87     2390.37     29.17 o 
   7   1  -7     4373.38     3888.76     44.33 o 
   9   1  -7     2853.88     2798.51     44.08 o 
  11   1  -7      141.05      145.42      9.42 o 
  13   1  -7      171.14      129.00      7.18 o 
  15   1  -7      519.38      507.80     14.25 o 
  17   1  -7      348.78      329.21     17.85 o 
  19   1  -7      311.92      309.37     18.67 o 
   3   3  -7     3337.10     3079.75     26.78 o 
   5   3  -7     1779.49     1814.11     26.82 o 
   7   3  -7     1113.67     1176.31     20.68 o 
   9   3  -7       21.74       34.37      4.63 o 
   1   5  -7     1611.01     1546.69     21.60 o 
   3   5  -7     2432.35     2614.49     25.40 o 
   5   5  -7     3564.09     3534.05     48.25 o 
   7   5  -7      425.95      474.89     14.55 o 
   9   5  -7     2563.24     2695.60     41.73 o 
  11   5  -7      122.57       98.32      8.59 o 
   1   7  -7      644.34      730.99      9.35 o 
   3   7  -7      115.82      106.75      7.93 o 
   5   7  -7      931.48      930.83     22.32 o 
   7   7  -7     2144.36     2156.78     37.90 o 
   9   7  -7       64.64       51.55      7.11 o 
  11   7  -7     1141.36     1184.69     28.77 o 
  13   7  -7      231.87      210.37     13.06 o 
   1   9  -7       75.91      104.42      5.17 o 
   3   9  -7      177.49      179.72      6.43 o 
   5   9  -7      127.31       98.65      9.09 o 
   7   9  -7       11.84        7.44      5.12 o 
   9   9  -7      450.61      435.84     17.85 o 
  11   9  -7       71.48       75.02      9.09 o 
  13   9  -7       52.82       50.23      8.43 o 
   1  11  -7       92.74      101.29      7.77 o 
   3  11  -7       29.09       32.70      3.75 o 
   5  11  -7       41.75       41.28      4.06 o 
   7  11  -7      143.45      130.40      6.17 o 
   9  11  -7      146.30      151.53     12.72 o 
   1  13  -7       42.29       45.12      8.59 o 
   3  13  -7       21.72       14.81      4.79 o 
   6   0  -6    20808.82    20009.93    201.08 o 
  10   0  -6     3637.62     3617.28     55.39 o 
  14   0  -6      239.10      258.63     14.05 o 
  18   0  -6      760.17      822.92     28.60 o 
   4   2  -6     4458.59     3918.43     45.72 o 
   6   2  -6       44.23       44.14      2.91 o 
   8   2  -6     3773.68     3703.56     56.25 o 
  10   2  -6     1055.87     1067.93     15.10 o 
  12   2  -6      428.68      474.09     16.69 o 
  14   2  -6      488.21      384.63     29.42 o 
  16   2  -6      184.87      162.07     10.25 o 
  18   2  -6        3.61        5.12      5.95 o 
   2   4  -6     2590.45     2020.74     20.51 o 
   4   4  -6     5257.91     5243.67     62.69 o 
   6   4  -6     1957.27     1903.65     22.44 o 
   8   4  -6      278.10      250.72     10.25 o 
  10   4  -6      424.29      462.48     14.22 o 
  12   4  -6      605.95      598.92     17.03 o 
   0   6  -6     2472.89     2705.08     27.50 o 
   2   6  -6      777.44      762.95     12.38 o 
   4   6  -6     4054.17     4095.39     55.75 o 
   6   6  -6      639.84      678.18     17.86 o 
   8   6  -6      608.99      629.03     17.85 o 
  10   6  -6      417.41      427.76     15.37 o 
  12   6  -6      937.38      918.33     23.98 o 
  14   6  -6      141.63      124.10     10.25 o 
   2   8  -6       49.91       64.49      3.95 o 
   4   8  -6      462.84      475.72     16.36 o 
   6   8  -6       17.76       26.60      5.62 o 
   8   8  -6       11.14       11.57      4.96 o 
  10   8  -6      296.46      278.80     14.05 o 
  12   8  -6      103.69      114.02     10.58 o 
  14   8  -6       31.06       42.96      7.77 o 
   0  10  -6        4.31       -0.50      4.46 o 
   2  10  -6       44.20       42.79      8.49 o 
   4  10  -6      149.84      157.29      6.14 o 
   6  10  -6        8.78       14.76      2.99 o 
   8  10  -6      347.43      326.40     16.20 o 
  10  10  -6       31.45       24.12      6.61 o 
  12  10  -6        2.28       10.74      6.77 o 
   2  12  -6       64.69       56.93      7.85 o 
   4  12  -6        5.08        4.56      2.64 o 
   6  12  -6      111.61      120.23      6.04 o 
   8  12  -6       24.86       22.91      3.75 o 
   3   1  -5     7575.04     7778.45     53.83 o 
   5   1  -5     9016.92     9592.39    139.45 o 
   7   1  -5      358.32      423.62      6.49 o 
   9   1  -5      916.27      706.38      9.50 o 
  11   1  -5      400.57      401.39      7.81 o 
  13   1  -5     1783.45     1911.05     28.08 o 
  15   1  -5      247.17      228.60     12.81 o 
  17   1  -5      682.97      664.64     19.34 o 
  19   1  -5      330.23      316.17     13.14 o 
   3   3  -5     3349.10     3064.79     39.19 o 
   5   3  -5     1694.39     1834.68     42.31 o 
   7   3  -5    11641.78    11071.79    107.80 o 
   9   3  -5      286.08      267.70      7.18 o 
  11   3  -5      814.45      861.06     12.49 o 
  13   3  -5      400.34      386.44      8.80 o 
  15   3  -5     2442.46     2456.61     46.68 o 
  17   3  -5      126.08      106.08      7.92 o 
  19   3  -5      116.99      131.53     13.22 o 
   1   5  -5     6216.19     6096.85     48.30 o 
   3   5  -5     1767.67     1681.20     27.82 o 
   5   5  -5     2068.42     2038.08     21.34 o 
   7   5  -5      527.38      530.01     11.16 o 
   9   5  -5     1702.03     1586.92     29.29 o 
  11   5  -5      297.17      326.90     12.89 o 
  13   5  -5      791.69      827.31     22.15 o 
   1   7  -5      989.69      963.10     10.44 o 
   3   7  -5      574.96      647.73     17.85 o 
   5   7  -5      477.84      504.17     15.87 o 
   7   7  -5      187.43      160.46      9.92 o 
   9   7  -5        1.03        0.00      3.97 o 
  11   7  -5      569.10      547.31     19.01 o 
  13   7  -5       68.43       75.84      8.59 o 
  15   7  -5      203.19      241.93     14.05 o 
   1   9  -5      680.38      684.93     11.21 o 
   3   9  -5      222.47      197.57      6.23 o 
   5   9  -5      441.88      447.06      9.15 o 
   7   9  -5      397.66      394.19     16.20 o 
   9   9  -5      863.76      832.12     24.47 o 
  11   9  -5       75.00       81.63      9.75 o 
  13   9  -5      159.91      169.87     12.89 o 
  15   9  -5       70.14       44.94      8.92 o 
   1  11  -5       11.27        3.96      3.80 o 
   3  11  -5       58.01       71.61      4.59 o 
   5  11  -5        7.21        3.33      2.52 o 
   7  11  -5      206.03      194.96      6.98 o 
   9  11  -5       16.68       16.71      3.26 o 
  11  11  -5       36.86       53.04      9.42 o 
   1  13  -5       15.41       15.72      4.26 o 
   3  13  -5        1.39        1.97      3.68 o 
   5  13  -5       10.98       11.73      4.28 o 
   4   0  -4    40611.48    38063.74    579.76 o 
   8   0  -4    35428.66    35149.39    571.98 o 
  12   0  -4     8215.30     8488.86     73.03 o 
  16   0  -4     1971.00     1925.46     44.02 o 
  20   0  -4      216.48      239.78     17.02 o 
   2   2  -4    20796.83    20072.75    136.44 o 
   4   2  -4    11351.72    11835.45     98.83 o 
   6   2  -4    10158.49     9752.57    163.84 o 
   8   2  -4     2464.59     2791.57     30.17 o 
  10   2  -4    12177.59    12585.95     85.36 o 
  12   2  -4      106.55       83.94      4.47 o 
  14   2  -4     1525.16     1489.72     21.17 o 
  16   2  -4      430.82      372.81     12.89 o 
  18   2  -4      866.87      847.49     21.10 o 
  20   2  -4      191.64      216.84     11.73 o 
   2   4  -4     9842.48     9741.57     69.16 o 
   4   4  -4     8489.14     8002.65    208.34 o 
   6   4  -4     4029.16     4339.56     39.01 o 
   8   4  -4     4895.65     4895.21     37.90 o 
  10   4  -4       30.88       38.95      7.27 o 
  12   4  -4     2463.42     2525.77     25.65 o 
  14   4  -4     2646.98     2568.51     42.53 o 
  16   4  -4      380.73      377.96     17.44 o 
  18   4  -4        8.91        9.09      6.77 o 
   2   6  -4     6914.11     8058.42     91.96 o 
   4   6  -4     1070.50     1033.10     21.34 o 
   6   6  -4     2215.24     2246.69     35.94 o 
   8   6  -4      423.18      416.10      9.62 o 
  10   6  -4     1038.14     1057.28     17.37 o 
  12   6  -4     2266.31     2350.01     41.88 o 
  14   6  -4      337.52      354.00     15.54 o 
  16   6  -4       64.61       63.95      8.43 o 
   0   8  -4     3727.41     4183.76     59.20 o 
   2   8  -4      246.38      230.70      6.24 o 
   4   8  -4     1831.78     1848.39     32.03 o 
   6   8  -4      638.53      569.20     18.02 o 
   8   8  -4      595.89      591.15     19.34 o 
  10   8  -4      746.17      826.95     24.14 o 
  12   8  -4      297.36      281.61     15.04 o 
  14   8  -4       58.89       57.17      8.59 o 
  16   8  -4      229.39      248.70     15.53 o 
   2  10  -4      641.50      593.05     13.85 o 
   4  10  -4      104.62      102.69      5.01 o 
   6  10  -4      270.25      242.09      7.30 o 
   8  10  -4       69.11       91.03      5.95 o 
  10  10  -4      394.09      353.35     17.52 o 
  12  10  -4       58.63       38.83      8.10 o 
  14  10  -4       72.96       88.24     11.24 o 
   0  12  -4      157.69      152.19     11.73 o 
   2  12  -4       50.97       53.45      5.61 o 
   4  12  -4      251.38      254.66     10.28 o 
   6  12  -4       52.57       41.00      4.09 o 
   8  12  -4       89.71       72.72      4.94 o 
  10  12  -4       10.16        9.59      3.74 o 
   3   1  -3    29585.55    28239.78    217.23 o 
   5   1  -3     7130.71     6941.44     90.51 o 
   7   1  -3     5639.16     4973.47     29.59 o 
   9   1  -3      106.29       92.90      2.93 o 
  11   1  -3     1728.89     1784.61     15.53 o 
  13   1  -3      285.83      256.99      8.92 o 
  15   1  -3       97.95      111.02      7.47 o 
  17   1  -3      282.42      294.01     11.97 o 
  19   1  -3       19.21       18.90      4.94 o 
   1   3  -3      693.75      585.40      7.91 o 
   3   3  -3      782.41      898.50     15.22 o 
   5   3  -3    15319.04    16216.01    184.94 o 
   7   3  -3     1328.66     1598.42     12.75 o 
   9   3  -3       63.91       95.60     11.17 o 
  11   3  -3       59.27       61.34      2.95 o 
  13   3  -3      107.05      134.08      5.76 o 
  15   3  -3      692.73      680.81     12.74 o 
  17   3  -3       16.19       10.12      4.30 o 
  19   3  -3      167.47      181.26     10.39 o 
   1   5  -3     6634.99     6519.49     35.31 o 
   3   5  -3     1721.17     2086.51     30.97 o 
   5   5  -3      403.97      480.23     13.39 o 
   7   5  -3     1232.02     1260.13     15.10 o 
   9   5  -3     4393.47     4416.25     43.17 o 
  11   5  -3      662.74      573.65     14.30 o 
  13   5  -3      167.61      148.40      6.44 o 
  15   5  -3      304.02      335.83      9.45 o 
  17   5  -3       71.88       87.80      5.83 o 
  19   5  -3       81.54       88.07     12.06 o 
   1   7  -3      464.56      440.47      8.20 o 
   3   7  -3     1145.42     1211.53     17.53 o 
   5   7  -3      654.59      661.85     17.86 o 
   7   7  -3     2680.51     2659.17     42.57 o 
   9   7  -3      180.24      134.19      9.92 o 
  11   7  -3      121.57      166.83      7.70 o 
  13   7  -3      605.21      603.68     20.50 o 
  15   7  -3      114.41      117.82     10.74 o 
  17   7  -3      190.65      194.33     13.72 o 
   1   9  -3     1311.94     1334.83     59.39 o 
   3   9  -3      113.95       97.49      7.09 o 
   5   9  -3      116.35      138.30      5.38 o 
   7   9  -3      602.85      556.59     19.18 o 
   9   9  -3      285.94      308.22     15.20 o 
  11   9  -3      426.90      414.19     18.18 o 
  13   9  -3        8.90       10.41      6.11 o 
  15   9  -3       29.85       30.24      7.93 o 
   1  11  -3       46.33       42.84      7.11 o 
   3  11  -3       28.53       39.51      4.94 o 
   5  11  -3      171.84      154.94     11.89 o 
   7  11  -3      220.31      212.52      7.05 o 
   9  11  -3       98.23       91.47      5.20 o 
  11  11  -3       59.20       57.39      4.42 o 
  13  11  -3       24.64       33.38      8.59 o 
   1  13  -3        9.81        8.26      3.78 o 
   3  13  -3      114.99      120.24      7.83 o 
   5  13  -3       46.72       44.14      5.69 o 
   7  13  -3        3.71        8.72      4.28 o 
   2   0  -2    20685.18    22219.12    264.32 o 
   6   0  -2     4293.28     3690.84     31.88 o 
  10   0  -2      673.24      723.03     12.04 o 
  14   0  -2     2322.09     2274.91     28.08 o 
  18   0  -2     1761.09     1752.26     44.50 o 
   2   2  -2     4448.13     4679.09     51.19 o 
   4   2  -2    25210.55    25547.95    165.36 o 
   6   2  -2     6478.21     6908.96     70.37 o 
   8   2  -2     3538.99     3211.44     21.60 o 
  10   2  -2     1039.55     1077.74     10.89 o 
  12   2  -2     2055.96     2051.55     22.70 o 
  14   2  -2      830.36      767.80     15.81 o 
  16   2  -2     3821.57     3901.80     37.02 o 
  18   2  -2      135.38      137.14      9.17 o 
  20   2  -2      241.85      220.30     11.73 o 
   2   4  -2    10166.09     9769.25    104.48 o 
   4   4  -2     4578.25     4381.35     52.76 o 
   6   4  -2     5015.81     4863.63     64.05 o 
   8   4  -2     1393.48     1401.11     26.99 o 
  10   4  -2     1663.10     1802.24     19.49 o 
  12   4  -2     1457.01     1238.82     19.06 o 
  14   4  -2     3727.29     3790.02     37.08 o 
  16   4  -2      168.75      156.63      7.16 o 
  18   4  -2      333.47      385.43     10.96 o 
  20   4  -2      139.41      129.61      9.52 o 
   0   6  -2     2405.13     2431.44     35.97 o 
   2   6  -2     1326.97     1412.70     35.72 o 
   4   6  -2     5569.30     5232.40     65.04 o 
   6   6  -2     2604.09     2333.66     36.62 o 
   8   6  -2     1125.76     1251.27     16.83 o 
  10   6  -2      714.47      629.41     10.16 o 
  12   6  -2      828.50      803.57     19.43 o 
  14   6  -2      663.74      646.39     13.19 o 
  16   6  -2       72.11       85.25      5.79 o 
  18   6  -2       57.99       67.11      7.55 o 
   2   8  -2     2669.00     2880.36     58.10 o 
   4   8  -2     1334.27     1395.97     25.86 o 
   6   8  -2     1157.35     1121.10     25.31 o 
   8   8  -2      512.71      377.71     15.37 o 
  10   8  -2      624.01      615.12     20.50 o 
  12   8  -2     1184.06     1194.00     30.59 o 
  14   8  -2      106.04      110.38     10.58 o 
  16   8  -2       63.20       58.99      9.09 o 
   0  10  -2     2232.98     2265.36     40.56 o 
   2  10  -2      176.21      222.40      8.64 o 
   4  10  -2      935.55      935.16     13.56 o 
   6  10  -2      656.51      622.27     10.98 o 
   8  10  -2     1090.97     1120.00     19.10 o 
  10  10  -2      134.13      178.35      7.73 o 
  12  10  -2      104.58      109.06     11.24 o 
  14  10  -2       75.08       66.92     10.08 o 
   2  12  -2      274.88      266.17     10.27 o 
   4  12  -2       11.71        9.43      3.91 o 
   6  12  -2       93.72      100.96      7.10 o 
   8  12  -2       20.08       16.09      3.18 o 
  10  12  -2      364.69      340.03     23.72 o 
   0  14  -2      295.97      308.54     17.35 o 
   2  14  -2       12.93       22.45      4.90 o 
   4  14  -2       67.66       71.86      6.87 o 
   3   1  -1     2865.18     3127.02     31.37 o 
   5   1  -1    19536.26    20071.47    122.53 o 
   7   1  -1     1384.82     1377.40     11.19 o 
   9   1  -1      861.63      790.42      8.62 o 
  11   1  -1     4070.12     3998.79     34.57 o 
  13   1  -1     2151.87     2117.09     31.19 o 
  15   1  -1     1041.89     1085.85     13.38 o 
  17   1  -1       63.09       68.30      5.13 o 
  19   1  -1       62.91       71.25      7.57 o 
  21   1  -1       35.71       30.51      6.42 o 
   1   3  -1     2879.87     2987.26     35.62 o 
   3   3  -1    44670.71    43777.83    316.15 o 
   5   3  -1     4328.71     4861.31     93.25 o 
   7   3  -1     8121.88     7595.89     66.64 o 
   9   3  -1      879.83      765.00     11.29 o 
  11   3  -1     2672.19     2639.78     26.57 o 
  13   3  -1     1787.94     1882.41     17.93 o 
  15   3  -1       31.87       45.41      4.28 o 
  17   3  -1      464.88      490.23     11.89 o 
  19   3  -1       84.07       78.72      5.87 o 
   1   5  -1      795.90      705.05      8.24 o 
   3   5  -1     2571.25     2828.48     38.31 o 
   5   5  -1     5683.13     6065.96     49.60 o 
   7   5  -1      538.51      572.79     10.03 o 
   9   5  -1     2986.31     3074.36     32.57 o 
  11   5  -1       48.18       40.83      3.92 o 
  13   5  -1      629.24      593.96      9.74 o 
  15   5  -1      416.93      482.64     11.63 o 
  17   5  -1       70.31      100.01      6.14 o 
  19   5  -1       24.38       22.32      4.31 o 
   1   7  -1     2254.68     2323.75     61.46 o 
   3   7  -1      335.12      321.42      6.41 o 
   5   7  -1      100.35      115.31      6.61 o 
   7   7  -1     1565.33     1723.78     21.50 o 
   9   7  -1      407.54      420.27     10.31 o 
  11   7  -1      246.30      248.39      8.33 o 
  13   7  -1      224.30      252.13     26.36 o 
  15   7  -1       58.32       45.09      5.72 o 
  17   7  -1        8.46        5.50      4.14 o 
   1   9  -1      475.33      526.49     11.92 o 
   3   9  -1     2810.18     2955.91     60.21 o 
   5   9  -1      561.99      606.13     10.16 o 
   7   9  -1       63.29       51.73      3.74 o 
   9   9  -1      291.49      294.01     15.20 o 
  11   9  -1      457.14      418.99     18.51 o 
  13   9  -1      261.65      235.33     14.71 o 
  15   9  -1       42.42       25.61      7.60 o 
   1  11  -1      308.90      335.04     10.63 o 
   3  11  -1       80.78       77.74      5.90 o 
   5  11  -1      166.52      174.97      8.34 o 
   7  11  -1      304.05      302.47     11.48 o 
   9  11  -1      239.86      223.99      7.22 o 
  11  11  -1       57.43       52.35      4.21 o 
  13  11  -1       64.21       67.25      9.91 o 
   1  13  -1      166.83      164.52      8.82 o 
   3  13  -1       95.44      120.15      7.92 o 
   5  13  -1       68.03       79.23      6.80 o 
   7  13  -1      196.46      195.24      9.66 o 
   4   0   0   117080.98   119699.75   1466.30 o 
   8   0   0    10623.04    10425.74     99.12 o 
  12   0   0        3.05       -1.39      1.95 o 
  16   0   0     3564.10     3530.40     44.57 o 
  20   0   0     1398.96     1326.83     40.68 o 
   2   2   0   271007.03   267227.28   5029.45 o 
   4   2   0    40374.74    42223.30    587.09 o 
   6   2   0     1231.37     1246.41     10.54 o 
   8   2   0       46.14       28.56      1.52 o 
  10   2   0      571.63      534.37      6.08 o 
  12   2   0      248.55      196.98      5.22 o 
  14   2   0      522.08      598.42      9.63 o 
  16   2   0     1830.00     1812.06     26.22 o 
  18   2   0     1667.90     1694.09     30.49 o 
  20   2   0       12.15       11.63      3.77 o 
   0   4   0    20806.35    20449.32    215.11 o 
   2   4   0    54938.95    56847.16    669.38 o 
   4   4   0    15433.69    15216.55    188.89 o 
   6   4   0    12634.12    13997.22    238.50 o 
   8   4   0      537.68      399.96      8.36 o 
  10   4   0     1118.23     1351.09     11.61 o 
  12   4   0     3897.07     3933.18     53.54 o 
  14   4   0     1875.81     1705.68     19.66 o 
  16   4   0      544.09      602.95     13.17 o 
  18   4   0       86.30       70.40      5.51 o 
  20   4   0      340.34      370.93     16.18 o 
   2   6   0     3712.83     3885.52     40.93 o 
   4   6   0    13608.95    14122.93    375.05 o 
   6   6   0     8630.01     8323.18    169.18 o 
   8   6   0     3025.40     3194.65     39.28 o 
  10   6   0     9329.40     9093.27    118.49 o 
  12   6   0      125.20       99.86      4.57 o 
  14   6   0     3957.62     3911.45     73.39 o 
  16   6   0      115.54       91.32      6.09 o 
  18   6   0      161.56      177.91      8.35 o 
   0   8   0      479.46      455.43     14.05 o 
   2   8   0        3.29        7.44      2.57 o 
   4   8   0      108.12      121.73      4.46 o 
   6   8   0     1525.11     1316.92     26.21 o 
   8   8   0     3807.66     3959.36     40.38 o 
  10   8   0      197.36      285.34      9.36 o 
  12   8   0     3738.90     3657.49     40.12 o 
  14   8   0      113.83      133.66      8.40 o 
  16   8   0      287.58      288.39     11.97 o 
   2  10   0       42.66       32.98      4.23 o 
   4  10   0        0.02        0.92      3.22 o 
   6  10   0      380.94      427.70      9.73 o 
   8  10   0      205.76      230.81      8.74 o 
  10  10   0     1773.79     1663.59     26.54 o 
  12  10   0      110.67      105.92     10.91 o 
  14  10   0      309.54      313.66     17.68 o 
   0  12   0      370.57      430.86     18.01 o 
   2  12   0        0.12        0.03      3.43 o 
   4  12   0      307.46      320.84     11.07 o 
   6  12   0      498.30      489.32     13.50 o 
   8  12   0      877.52      882.17     28.60 o 
  10  12   0       11.35       10.08      6.44 o 
   2  14   0       84.47       62.59      6.66 o 
   4  14   0       68.26       85.32     11.57 o 
   1   1   1     1906.90     1682.65     14.11 o 
   3   1   1     2749.49     3053.44     19.36 o 
   5   1   1    19760.03    20161.74    150.06 o 
   7   1   1     1299.71     1348.93     20.00 o 
   9   1   1      802.69      762.46      8.32 o 
  11   1   1     3998.32     4002.40     32.12 o 
  13   1   1     2170.25     2140.91     19.44 o 
  15   1   1     1080.45     1112.42     13.94 o 
  17   1   1       67.76       70.62      4.39 o 
  19   1   1       64.10       77.18      6.70 o 
  21   1   1       39.19       32.21      7.52 o 
   1   3   1     2820.05     2989.15     24.53 o 
   3   3   1    45248.26    44920.94   1044.56 o 
   5   3   1     4424.00     4878.98     64.37 o 
   7   3   1     8290.71     7669.51     37.76 o 
   9   3   1      832.05      736.52      7.90 o 
  11   3   1     2758.77     2703.08     19.03 o 
  13   3   1     1825.95     1938.99     18.70 o 
  15   3   1       31.23       59.39     12.07 o 
  17   3   1      483.54      509.19     10.17 o 
  19   3   1       90.26       83.32      6.12 o 
   1   5   1      795.37      682.99      9.88 o 
   3   5   1     2473.86     2787.91     40.00 o 
   5   5   1     5792.31     6333.11    109.40 o 
   7   5   1      529.06      553.89     10.01 o 
   9   5   1     3068.68     3151.42     34.64 o 
  11   5   1       47.10       36.81      2.57 o 
  13   5   1      635.07      585.25      9.99 o 
  15   5   1      432.85      503.63     10.11 o 
  17   5   1       68.48       84.92      6.09 o 
  19   5   1       22.26       26.52      6.06 o 
   1   7   1     2263.52     2247.39     33.13 o 
   3   7   1      319.05      309.85      8.35 o 
   5   7   1       90.47      106.88      4.20 o 
   7   7   1     1609.51     1733.36     19.51 o 
   9   7   1      414.34      408.65     10.49 o 
  11   7   1      249.64      256.16     12.43 o 
  13   7   1      229.07      248.99      7.25 o 
  15   7   1       62.22       41.09      4.84 o 
  17   7   1        7.28        0.98      3.62 o 
   1   9   1      487.89      524.96     11.57 o 
   3   9   1     2835.20     2935.55     46.80 o 
   5   9   1      578.66      617.90     42.73 o 
   7   9   1       68.30       56.48      3.69 o 
   9   9   1      295.95      282.38      6.30 o 
  11   9   1      462.47      409.23     19.13 o 
  13   9   1      268.44      254.00     15.20 o 
  15   9   1       41.05       39.81      6.13 o 
   1  11   1      314.66      332.44     10.51 o 
   3  11   1       83.95       73.62      5.69 o 
   5  11   1      170.04      165.10      7.94 o 
   7  11   1      301.41      322.02     14.87 o 
   9  11   1      238.70      228.05     14.71 o 
  11  11   1       58.26       44.12      8.76 o 
  13  11   1       62.46       63.28      9.75 o 
   1  13   1      168.77      178.45      9.11 o 
   3  13   1       96.76      106.59      7.43 o 
   5  13   1       66.90       73.67      6.58 o 
   7  13   1      196.79      231.02     15.86 o 
   2   0   2    21130.30    22913.31    335.84 o 
   6   0   2     4150.57     3603.69     35.06 o 
  10   0   2      680.76      732.29     15.61 o 
  14   0   2     2310.51     2269.48     29.79 o 
  18   0   2     1766.17     1705.41     42.02 o 
   0   2   2    34115.79    34300.24    200.60 o 
   2   2   2     4452.19     4727.58     21.78 o 
   4   2   2    24935.66    25103.18    109.87 o 
   6   2   2     6485.43     6941.93     48.62 o 
   8   2   2     3414.02     3157.29     18.62 o 
  10   2   2     1035.73     1062.95     13.04 o 
  12   2   2     2005.51     2002.47     38.61 o 
  14   2   2      829.45      751.53     12.59 o 
  16   2   2     3817.98     3930.09     36.62 o 
  18   2   2      134.75      121.63      5.68 o 
  20   2   2      235.94      219.35      9.16 o 
   2   4   2    10362.45     9778.73    129.38 o 
   4   4   2     4580.94     4632.65     83.37 o 
   6   4   2     4917.47     4788.88     26.05 o 
   8   4   2     1389.99     1395.39     15.64 o 
  10   4   2     1572.97     1737.49     16.84 o 
  12   4   2     1452.98     1256.71     12.20 o 
  14   4   2     3721.55     3830.59     31.02 o 
  16   4   2      167.75      169.86      6.77 o 
  18   4   2      330.24      381.96      9.44 o 
  20   4   2      138.53      138.44      7.96 o 
   0   6   2     2517.17     2399.47     33.82 o 
   2   6   2     1325.93     1317.85     15.78 o 
   4   6   2     5677.44     5494.76     33.36 o 
   6   6   2     2599.77     2450.17     39.99 o 
   8   6   2     1080.54     1217.08     12.80 o 
  10   6   2      714.25      626.68      9.32 o 
  12   6   2      834.80      809.85     11.12 o 
  14   6   2      663.97      659.84     11.46 o 
  16   6   2       72.64       80.49      4.99 o 
  18   6   2       58.00       59.24      5.88 o 
   2   8   2     2644.20     2824.89     29.63 o 
   4   8   2     1331.98     1346.28     26.06 o 
   6   8   2     1138.71     1163.36     11.77 o 
   8   8   2      510.64      405.29      6.84 o 
  10   8   2      618.50      601.74     11.05 o 
  12   8   2     1186.21     1290.61     32.23 o 
  14   8   2      102.48      117.52      7.54 o 
  16   8   2       64.07       64.68      6.45 o 
   0  10   2     2211.29     2165.01     38.24 o 
   2  10   2      175.69      201.43      9.01 o 
   4  10   2      920.56      886.82     16.10 o 
   6  10   2      655.25      633.61     13.84 o 
   8  10   2     1094.02     1101.98     29.10 o 
  10  10   2      134.25      200.10     16.36 o 
  12  10   2      104.82      102.06      5.79 o 
  14  10   2       75.67       71.22      9.75 o 
   2  12   2      270.20      255.94      9.81 o 
   4  12   2       11.65        8.50      3.80 o 
   6  12   2       95.45      107.74     10.91 o 
   8  12   2       20.50       25.78      7.60 o 
  10  12   2      367.86      381.63     30.24 o 
   0  14   2      294.45      284.41     16.20 o 
   2  14   2       12.90       10.24      4.56 o 
   4  14   2       66.94       61.96      9.91 o 
   1   1   3    56365.67    56983.24    651.37 o 
   3   1   3    29415.64    28572.54    169.03 o 
   5   1   3     7057.41     6863.81     31.99 o 
   7   1   3     5463.88     4886.38     47.18 o 
   9   1   3       86.10       88.27      2.49 o 
  11   1   3     1812.64     1878.98     12.58 o 
  13   1   3      313.62      279.27      6.63 o 
  15   1   3       95.85      112.16      5.00 o 
  17   1   3      266.69      282.24      7.85 o 
  19   1   3       22.45       31.45      4.70 o 
   1   3   3      738.98      598.63      4.64 o 
   3   3   3      729.20      857.49      5.19 o 
   5   3   3    14997.74    15968.54    100.82 o 
   7   3   3     1375.67     1607.95     10.13 o 
   9   3   3       74.10       87.84      2.87 o 
  11   3   3       61.81       58.27      2.64 o 
  13   3   3      111.62      148.27      5.37 o 
  15   3   3      683.92      673.05     11.36 o 
  17   3   3       19.94       16.77      3.16 o 
  19   3   3      160.95      176.45      6.98 o 
   1   5   3     6793.63     6369.77     72.88 o 
   3   5   3     1641.85     2006.50     14.62 o 
   5   5   3      438.45      526.67      4.83 o 
   7   5   3     1173.28     1253.71     18.18 o 
   9   5   3     4461.56     4448.61     36.15 o 
  11   5   3      653.02      554.65     11.46 o 
  13   5   3      164.22      147.46      5.66 o 
  15   5   3      300.83      335.35      8.40 o 
  17   5   3       71.89       83.16      5.11 o 
  19   5   3       86.06       69.71      6.26 o 
   1   7   3      493.46      449.86      9.06 o 
   3   7   3     1174.96     1184.95     15.75 o 
   5   7   3      640.19      660.23      9.66 o 
   7   7   3     2683.14     2704.61     17.56 o 
   9   7   3      174.35      139.86      5.39 o 
  11   7   3      128.58      159.41      5.46 o 
  13   7   3      595.54      554.66     16.58 o 
  15   7   3      115.43      125.18      5.98 o 
  17   7   3      195.26      203.50     13.79 o 
   1   9   3     1317.22     1249.21     18.18 o 
   3   9   3      114.89      100.22      5.78 o 
   5   9   3      108.76      123.26      6.15 o 
   7   9   3      604.79      572.51     16.63 o 
   9   9   3      277.38      289.93      8.23 o 
  11   9   3      417.65      415.16     16.60 o 
  13   9   3        9.71       12.01      4.23 o 
  15   9   3       30.13       34.92     10.00 o 
   1  11   3       48.22       37.42      4.61 o 
   3  11   3       29.60       37.59      4.61 o 
   5  11   3      176.11      161.85      7.74 o 
   7  11   3      216.30      206.92     23.22 o 
   9  11   3       96.26       96.80     10.00 o 
  11  11   3       57.44       62.81      7.19 o 
  13  11   3       24.29       35.83      5.30 o 
   1  13   3       10.26        3.94      3.78 o 
   3  13   3      116.18      114.46      7.59 o 
   5  13   3       46.46       60.14      9.09 o 
   7  13   3        3.96        9.46      4.35 o 
   0   0   4    59479.96    57080.38    398.77 o 
   4   0   4    39769.10    36948.79    210.17 o 
   8   0   4    34961.50    35235.23    209.96 o 
  12   0   4     8067.68     8655.78     93.53 o 
  16   0   4     2026.79     1988.08     29.92 o 
  20   0   4      221.19      215.62     10.92 o 
   2   2   4    21037.03    20110.64     75.88 o 
   4   2   4    11346.32    11825.87     46.12 o 
   6   2   4     9876.56     9661.74     62.14 o 
   8   2   4     2462.20     2803.86     18.30 o 
  10   2   4    12020.45    12880.34     84.19 o 
  12   2   4      106.59       82.95      5.78 o 
  14   2   4     1561.50     1542.23     17.29 o 
  16   2   4      433.50      383.81     11.00 o 
  18   2   4      890.73      914.13     14.59 o 
  20   2   4      190.77      208.11      7.88 o 
   0   4   4     9961.23     9221.41     48.76 o 
   2   4   4     9835.71     9457.84     35.65 o 
   4   4   4     8665.11     8001.30     42.03 o 
   6   4   4     4025.25     4401.43     31.84 o 
   8   4   4     4772.92     4786.06     24.34 o 
  10   4   4       31.83       50.06      3.77 o 
  12   4   4     2495.09     2592.10     19.95 o 
  14   4   4     2658.48     2617.99     33.86 o 
  16   4   4      392.13      401.00      9.46 o 
  18   4   4        8.52       19.17      3.63 o 
   2   6   4     6832.80     7667.63     38.86 o 
   4   6   4     1066.78      995.61      9.22 o 
   6   6   4     2184.98     2261.85     14.17 o 
   8   6   4      422.62      410.20      5.66 o 
  10   6   4     1012.58     1041.77     11.01 o 
  12   6   4     2276.84     2297.98     29.98 o 
  14   6   4      340.19      341.52      8.48 o 
  16   6   4       65.72       55.65      4.51 o 
  18   6   4      457.76      477.26     11.25 o 
   0   8   4     3705.47     3966.28     53.39 o 
   2   8   4      247.70      231.91      7.15 o 
   4   8   4     1832.85     1805.43     32.01 o 
   6   8   4      635.81      579.23      8.44 o 
   8   8   4      609.57      591.22     10.91 o 
  10   8   4      750.05      785.95     18.78 o 
  12   8   4      306.96      304.47     10.93 o 
  14   8   4       59.64       49.88      5.61 o 
  16   8   4      223.43      220.68      7.94 o 
   2  10   4      640.70      611.65     13.01 o 
   4  10   4      104.70      109.35      5.14 o 
   6  10   4      273.56      253.12     26.11 o 
   8  10   4       69.81       82.98      5.20 o 
  10  10   4      402.15      343.97     13.68 o 
  12  10   4       59.40       64.31      5.18 o 
  14  10   4       70.58       82.22      7.24 o 
   0  12   4      155.57      163.26     11.24 o 
   2  12   4       50.80       54.79      6.53 o 
   4  12   4      248.14      263.90     23.30 o 
   6  12   4       52.95       48.01      5.60 o 
   8  12   4       89.72       79.94      6.98 o 
  10  12   4       10.10        8.16      4.30 o 
   1   1   5      811.82      908.01      5.21 o 
   3   1   5     7727.58     7762.11     31.51 o 
   5   1   5     9173.11     9477.65     38.08 o 
   7   1   5      341.15      430.02      5.79 o 
   9   1   5      858.59      694.51      6.59 o 
  11   1   5      406.64      408.45      5.91 o 
  13   1   5     1821.03     1949.61     36.24 o 
  15   1   5      254.57      232.63      6.96 o 
  17   1   5      669.93      662.79     12.25 o 
  19   1   5      323.18      310.61      9.12 o 
   1   3   5    10467.15     9991.51     46.34 o 
   3   3   5     3426.37     3111.46     16.32 o 
   5   3   5     1759.76     1856.45     10.65 o 
   7   3   5    11637.46    11307.11     45.56 o 
   9   3   5      280.37      259.45      4.93 o 
  11   3   5      831.02      893.90      8.97 o 
  13   3   5      386.63      372.21      9.30 o 
  15   3   5     2443.23     2496.02     35.93 o 
  17   3   5      124.90      111.81      5.71 o 
  19   3   5      112.20      104.73      5.96 o 
   1   5   5     6365.75     5959.91     26.02 o 
   3   5   5     1807.04     1692.70     10.21 o 
   5   5   5     2075.70     2024.01     10.94 o 
   7   5   5      564.65      553.98      6.26 o 
   9   5   5     1727.92     1632.50     13.92 o 
  11   5   5      276.95      290.82      5.84 o 
  13   5   5      798.55      791.14     11.68 o 
  15   5   5        4.70        4.73      2.63 o 
  17   5   5      325.35      345.40     11.95 o 
   1   7   5     1023.77      953.97      8.46 o 
   3   7   5      580.18      637.33      6.82 o 
   5   7   5      478.51      491.33      6.02 o 
   7   7   5      185.03      160.82      7.38 o 
   9   7   5        2.18       10.94      2.11 o 
  11   7   5      569.01      547.40      8.48 o 
  13   7   5       63.77       75.29      7.44 o 
  15   7   5      209.91      235.67      8.61 o 
  17   7   5      129.48      172.40      7.33 o 
   1   9   5      677.67      641.70     10.42 o 
   3   9   5      222.01      188.10      5.19 o 
   5   9   5      437.94      445.55      9.39 o 
   7   9   5      393.46      400.27     15.39 o 
   9   9   5      856.67      838.96     14.22 o 
  11   9   5       72.59       84.42      6.50 o 
  13   9   5      163.27      174.57     13.14 o 
  15   9   5       72.56       64.14      6.77 o 
   1  11   5       10.75        7.02      2.35 o 
   3  11   5       59.74       65.21      4.72 o 
   5  11   5        7.75        5.11      2.75 o 
   7  11   5      203.88      189.77      8.83 o 
   9  11   5       15.83       19.97      4.54 o 
  11  11   5       37.98       43.76      7.00 o 
   1  13   5       15.72       12.20      3.59 o 
   3  13   5        1.29        1.94      3.55 o 
   5  13   5       10.62       19.22      3.87 o 
   2   0   6     7035.83     8207.86     43.32 o 
   6   0   6    20619.59    19767.07    113.26 o 
  10   0   6     3698.95     3712.01     62.20 o 
  14   0   6      237.75      245.62      9.86 o 
  18   0   6      789.65      806.96     20.04 o 
   0   2   6    21999.83    22340.93    110.19 o 
   2   2   6    14553.35    15145.11     61.94 o 
   4   2   6     4303.87     3802.65     27.13 o 
   6   2   6       44.50       39.03      1.82 o 
   8   2   6     3747.35     3716.81     18.53 o 
  10   2   6     1050.40     1083.45      9.92 o 
  12   2   6      411.84      450.46      6.56 o 
  14   2   6      490.13      380.44      8.58 o 
  16   2   6      203.17      176.55      7.16 o 
  18   2   6        3.62        3.40      3.06 o 
   2   4   6     2736.32     2141.14     10.87 o 
   4   4   6     5252.93     5303.30     24.23 o 
   6   4   6     1961.86     1886.83     11.61 o 
   8   4   6      276.68      265.19      4.04 o 
  10   4   6      410.15      465.71      7.11 o 
  12   4   6      605.53      611.73      8.48 o 
  14   4   6      215.83      177.12      6.31 o 
  16   4   6      295.06      254.36      7.94 o 
  18   4   6        1.08       -0.69      2.70 o 
   0   6   6     2507.54     2663.63     22.48 o 
   2   6   6      776.18      761.38      6.75 o 
   4   6   6     4155.69     4172.32     24.48 o 
   6   6   6      635.72      668.36      6.79 o 
   8   6   6      612.72      662.41      7.58 o 
  10   6   6      420.16      436.86      7.33 o 
  12   6   6      971.41      936.74     12.93 o 
  14   6   6      142.96      134.41      6.76 o 
  16   6   6      198.79      217.27      7.66 o 
   2   8   6       49.56       57.99      2.81 o 
   4   8   6      461.94      466.71      7.19 o 
   6   8   6       18.65       14.70      2.08 o 
   8   8   6       11.50       19.05      2.63 o 
  10   8   6      308.67      267.40      6.34 o 
  12   8   6      105.10      106.56      5.20 o 
  14   8   6       31.66       43.58      4.80 o 
  16   8   6        9.71       12.07      3.58 o 
   0  10   6        4.30        0.91      4.05 o 
   2  10   6       44.07       32.04      3.51 o 
   4  10   6      142.66      152.71      6.26 o 
   6  10   6        8.54       17.67      3.15 o 
   8  10   6      353.81      336.98     11.80 o 
  10  10   6       32.02       26.18      3.97 o 
  12  10   6        1.79        9.20      4.06 o 
   2  12   6       66.19       58.39      4.83 o 
   4  12   6        5.07        6.23      2.95 o 
   6  12   6      113.87      122.94      6.44 o 
   8  12   6       25.03       27.54      6.28 o 
   1   1   7    12163.17    12711.70     46.14 o 
   3   1   7     7425.32     8089.09     36.08 o 
   5   1   7     2386.10     2323.62     12.84 o 
   7   1   7     4249.95     3786.67     25.53 o 
   9   1   7     2795.50     2669.65     23.70 o 
  11   1   7      142.83      157.96      4.12 o 
  13   1   7      187.47      138.30      4.70 o 
  15   1   7      524.26      492.42     10.25 o 
  17   1   7      341.56      315.69      8.78 o 
  19   1   7      309.59      312.92      9.33 o 
   1   3   7      250.10      270.88      3.21 o 
   3   3   7     3390.28     3136.44     20.89 o 
   5   3   7     1693.24     1761.57     11.30 o 
   7   3   7     1065.79     1132.17      8.55 o 
   9   3   7       20.83       38.25      2.25 o 
  11   3   7     1555.26     1454.45     18.43 o 
  13   3   7      219.88      227.68      5.98 o 
  15   3   7       91.88      128.63      5.87 o 
  17   3   7      242.30      223.45      7.77 o 
  19   3   7      228.45      255.44     11.47 o 
   1   5   7     1665.22     1542.82     10.07 o 
   3   5   7     2360.34     2499.70     12.99 o 
   5   5   7     3512.55     3587.99     23.62 o 
   7   5   7      395.25      437.98      5.67 o 
   9   5   7     2553.55     2707.47     26.77 o 
  11   5   7      110.86       90.71      3.85 o 
  13   5   7      898.29      893.41     12.82 o 
  15   5   7       23.20       21.47      3.42 o 
  17   5   7       57.41       66.42      5.01 o 
   1   7   7      648.97      717.27      7.54 o 
   3   7   7      108.67       94.46      4.03 o 
   5   7   7      903.27      882.33      9.02 o 
   7   7   7     2134.34     2076.96     16.65 o 
   9   7   7       58.58       55.27      4.75 o 
  11   7   7     1124.64     1188.57     19.26 o 
  13   7   7      223.15      190.98      6.58 o 
  15   7   7      208.49      212.42      8.98 o 
   1   9   7       77.53      104.19      4.42 o 
   3   9   7      180.79      184.10      5.55 o 
   5   9   7      132.67      115.76      4.26 o 
   7   9   7       12.75        8.00      2.27 o 
   9   9   7      445.53      429.47      9.97 o 
  11   9   7       68.71       60.84      4.24 o 
  13   9   7       51.53       53.79      8.98 o 
   1  11   7       90.08       93.91      6.89 o 
   3  11   7       28.91       39.62      4.12 o 
   5  11   7       41.74       41.07      4.20 o 
   7  11   7      141.29      141.13      6.65 o 
   9  11   7      144.15      137.76      7.05 o 
   1  13   7       41.54       41.73      6.02 o 
   3  13   7       21.33       12.57      4.90 o 
   0   0   8    10888.67    12762.71     93.47 o 
   4   0   8     1646.49     1624.20     15.53 o 
   8   0   8     1688.82     1872.22     15.91 o 
  12   0   8     2061.84     2042.90     43.72 o 
  16   0   8      104.08      111.85      8.59 o 
   2   2   8     2106.32     1846.05      9.31 o 
   4   2   8     1121.42     1160.08      8.70 o 
   6   2   8     6690.00     6469.51     51.75 o 
   8   2   8      325.99      292.78      4.35 o 
  10   2   8     4885.30     5060.29     41.64 o 
  12   2   8      161.86      215.07      5.04 o 
  14   2   8      459.40      409.36      9.31 o 
  16   2   8      102.56       81.75      5.15 o 
  18   2   8       64.56       60.18      7.35 o 
   0   4   8     3545.08     3435.10     29.27 o 
   2   4   8     1173.69     1193.76      8.44 o 
   4   4   8     5023.11     5194.65     24.73 o 
   6   4   8      308.95      328.24      4.74 o 
   8   4   8     7129.74     7320.81     41.52 o 
  10   4   8      769.19      872.25     10.45 o 
  12   4   8     1153.86     1233.74     13.13 o 
  14   4   8      194.72      168.82      6.39 o 
  16   4   8      146.03      103.11      5.65 o 
  18   4   8      125.21      153.08      7.12 o 
   2   6   8      512.73      570.97      7.53 o 
   4   6   8      725.64      782.70      8.32 o 
   6   6   8      976.67     1101.28     10.18 o 
   8   6   8     1001.70     1105.89     11.69 o 
  10   6   8      665.97      725.07     11.09 o 
  12   6   8      209.10      199.37      5.62 o 
  14   6   8      335.00      322.08      8.29 o 
  16   6   8       42.41       57.94      4.83 o 
   0   8   8     1174.76     1090.75     18.71 o 
   2   8   8      530.09      489.91      7.60 o 
   4   8   8      772.07      750.19      9.57 o 
   6   8   8     1121.29     1121.07     15.00 o 
   8   8   8      355.78      343.14      7.83 o 
  10   8   8       47.69       56.10      4.00 o 
  12   8   8      256.81      233.71      7.08 o 
  14   8   8       93.74       95.84      6.13 o 
   2  10   8      691.54      638.80     10.52 o 
   4  10   8      206.48      194.12      6.15 o 
   6  10   8      208.20      179.25      7.62 o 
   8  10   8       67.30       66.14      4.39 o 
  10  10   8       84.51       74.49      4.70 o 
   0  12   8      252.65      235.98     15.04 o 
   2  12   8        5.92        2.13      3.65 o 
   4  12   8       47.68       43.05      5.78 o 
   6  12   8       16.33       13.56      3.75 o 
   1   1   9      239.59      267.57      3.29 o 
   3   1   9     1112.75     1090.79      8.01 o 
   5   1   9     4082.28     3860.93     24.81 o 
   7   1   9     2429.68     2252.75     13.76 o 
   9   1   9     3548.65     3629.36     22.63 o 
  11   1   9      564.99      667.78     12.01 o 
  13   1   9       83.63      102.84      3.93 o 
  15   1   9      210.68      170.39      6.59 o 
  17   1   9       51.85       44.90      4.44 o 
   1   3   9      409.26      348.17      4.47 o 
   3   3   9     2062.29     1928.72     13.17 o 
   5   3   9     1430.63     1385.66     10.13 o 
   7   3   9     4053.93     4032.86     21.08 o 
   9   3   9       79.60      100.98      3.98 o 
  11   3   9     1721.02     1695.47     33.99 o 
  13   3   9      436.99      395.57      7.07 o 
  15   3   9       80.52       97.30      5.42 o 
  17   3   9       62.34       47.74      4.71 o 
   1   5   9     1258.12     1341.57     10.89 o 
   3   5   9     2073.36     2030.79     14.33 o 
   5   5   9     5420.76     5630.59     29.44 o 
   7   5   9       91.35      108.08      5.12 o 
   9   5   9      212.55      211.59      5.43 o 
  11   5   9      131.64      134.76      4.78 o 
  13   5   9       94.83      111.27      5.26 o 
  15   5   9      252.73      235.52      7.94 o 
   1   7   9      477.18      525.84     11.81 o 
   3   7   9     1281.33     1439.82     12.36 o 
   5   7   9      185.07      196.02      4.70 o 
   7   7   9      344.31      371.70      6.31 o 
   9   7   9      174.26      187.37      6.07 o 
  11   7   9      110.78      119.96      5.28 o 
  13   7   9      214.27      262.88      8.74 o 
  15   7   9       13.10       11.36      4.70 o 
   1   9   9      441.57      456.02      9.05 o 
   3   9   9      343.28      357.79      7.95 o 
   5   9   9      540.12      570.09      8.97 o 
   7   9   9      123.22      113.42      5.18 o 
   9   9   9       99.99      126.25      5.57 o 
  11   9   9       56.51       60.93      4.34 o 
   1  11   9      122.00      131.38      8.35 o 
   3  11   9      140.77      150.13      8.59 o 
   5  11   9       10.96        8.89      3.24 o 
   7  11   9       83.70      112.36      7.89 o 
   2   0  10     3771.75     3639.26     24.02 o 
   6   0  10     4044.11     3865.13     46.89 o 
  10   0  10     7963.49     8105.65     60.16 o 
  14   0  10     1255.58     1242.97     24.23 o 
   0   2  10      347.70      344.18      5.76 o 
   2   2  10     1391.10     1399.88      9.88 o 
   4   2  10     1531.07     1276.72      9.69 o 
   6   2  10     3793.73     4016.04     39.33 o 
   8   2  10     6285.56     6604.50     49.59 o 
  10   2  10      172.42      178.30      5.26 o 
  12   2  10     2901.80     2855.40     28.84 o 
  14   2  10      400.17      391.46      8.17 o 
  16   2  10      174.37      177.32      7.20 o 
   2   4  10     1190.19     1171.93     10.22 o 
   4   4  10     4185.61     4234.73     23.79 o 
   6   4  10     1791.37     1788.98     14.62 o 
   8   4  10     2814.91     2659.52     19.79 o 
  10   4  10     1918.72     2036.93     26.13 o 
  12   4  10      229.89      286.47      6.64 o 
  14   4  10      136.76      128.60      5.27 o 
  16   4  10      166.33      148.20      6.77 o 
   0   6  10     3749.78     3849.85     32.63 o 
   2   6  10      489.63      476.45      8.26 o 
   4   6  10      768.77      844.67      9.23 o 
   6   6  10     2560.37     2385.00     17.07 o 
   8   6  10     1813.03     1981.68     17.26 o 
  10   6  10       91.59       82.44      4.44 o 
  12   6  10       75.13       68.24      4.35 o 
  14   6  10      219.38      218.47      8.92 o 
   2   8  10     2848.79     2914.38     24.83 o 
   4   8  10      235.41      226.91      5.29 o 
   6   8  10      398.18      387.67      6.73 o 
   8   8  10      197.04      157.96      6.11 o 
  10   8  10       42.78       54.00      4.08 o 
  12   8  10       43.54       41.23      5.06 o 
   0  10  10     1439.87     1464.21     24.85 o 
   2  10  10       87.85       89.95      4.98 o 
   4  10  10      679.40      656.79     13.38 o 
   6  10  10      132.55      125.32      4.96 o 
   8  10  10       61.52       62.09      4.53 o 
   1   1  11     1162.42     1152.68      8.86 o 
   3   1  11       39.83       22.75      2.25 o 
   5   1  11      642.65      641.38      6.93 o 
   7   1  11      729.65      585.65      6.83 o 
   9   1  11      951.18      900.17     10.22 o 
  11   1  11     1281.63     1242.82     17.98 o 
  13   1  11      365.46      401.97      7.51 o 
  15   1  11       88.76      109.87      5.83 o 
   1   3  11     1513.80     1396.72     11.51 o 
   3   3  11      490.29      520.90      6.79 o 
   5   3  11     1990.95     1851.61     14.36 o 
   7   3  11      547.33      491.95      6.89 o 
   9   3  11     1468.96     1382.66     15.77 o 
  11   3  11      399.29      367.74      8.26 o 
  13   3  11       76.56       89.77      4.14 o 
  15   3  11      552.72      600.91     12.42 o 
   1   5  11      697.52      718.78      8.45 o 
   3   5  11     1407.38     1415.12     12.24 o 
   5   5  11      324.94      268.42      6.18 o 
   7   5  11      551.46      606.36      8.02 o 
   9   5  11      103.32       82.55      4.41 o 
  11   5  11       98.60      121.85      5.35 o 
  13   5  11      291.10      282.52      8.09 o 
  15   5  11       59.30       59.19      5.74 o 
   1   7  11     1088.60     1103.24     12.59 o 
   3   7  11     1317.43     1313.87     13.88 o 
   5   7  11      228.30      253.64      6.11 o 
   7   7  11      166.15      151.32      5.36 o 
   9   7  11      104.63      113.07      5.14 o 
  11   7  11       75.31       63.67      4.35 o 
  13   7  11       16.22       36.03      4.51 o 
   1   9  11      749.94      754.09     12.31 o 
   3   9  11       65.63       64.59      5.37 o 
   5   9  11      331.93      313.33      7.18 o 
   7   9  11       58.93       55.36      4.23 o 
   9   9  11      131.40      123.57      5.75 o 
   1  11  11      102.53       91.36      6.38 o 
   3  11  11      159.57      154.64      7.99 o 
   0   0  12      952.91     1056.03     25.30 o 
   4   0  12     9051.27     9363.30     62.91 o 
   8   0  12     2131.59     2288.25     32.30 o 
  12   0  12     1703.87     1851.27     38.28 o 
   2   2  12     2995.72     2932.01     21.30 o 
   4   2  12      250.32      309.88      6.79 o 
   6   2  12     3613.35     3649.49     32.79 o 
   8   2  12       82.58       73.30      5.82 o 
  10   2  12      966.25      984.52     13.68 o 
  12   2  12        5.27        4.66      2.69 o 
  14   2  12      354.92      401.15      8.75 o 
   0   4  12     5713.96     5272.61     41.06 o 
   2   4  12      626.91      648.71      9.03 o 
   4   4  12     1973.30     1835.72     14.52 o 
   6   4  12      170.28      174.43      4.60 o 
   8   4  12     1277.55     1232.17     13.23 o 
  10   4  12       21.16       37.50      3.50 o 
  12   4  12      141.68      170.94      7.78 o 
  14   4  12      207.98      230.26      7.72 o 
   2   6  12     1923.73     1886.39     17.08 o 
   4   6  12      307.60      294.33      6.53 o 
   6   6  12      678.69      673.28      8.87 o 
   8   6  12       51.54       75.21      3.93 o 
  10   6  12      244.01      251.74      7.34 o 
  12   6  12       40.76       57.97      4.35 o 
   0   8  12      172.39      149.31     17.68 o 
   2   8  12      364.98      376.19      8.77 o 
   4   8  12      136.16      151.80      5.31 o 
   6   8  12      101.70       85.32      4.28 o 
   8   8  12       97.79      100.59      4.54 o 
  10   8  12       71.66       80.04      4.93 o 
   2  10  12        4.13       -0.45      3.29 o 
   4  10  12      182.08      182.67      7.04 o 
   1   1  13      464.08      459.67      7.45 o 
   3   1  13      691.50      705.27      8.64 o 
   5   1  13      192.43      208.32      4.84 o 
   7   1  13     1952.80     1884.41     15.09 o 
   9   1  13      825.97      755.60     10.79 o 
  11   1  13      276.32      246.79      8.12 o 
  13   1  13      150.54      146.08      5.61 o 
   1   3  13       67.09       38.36      2.90 o 
   3   3  13        0.12       -0.87      1.86 o 
   5   3  13     2337.10     2186.63     16.52 o 
   7   3  13      274.33      284.77      6.42 o 
   9   3  13      438.85      425.56     13.59 o 
  11   3  13       56.26       51.97      4.06 o 
  13   3  13       73.08       78.02      4.46 o 
   1   5  13        1.02        3.10      2.10 o 
   3   5  13     1242.34     1145.43     17.88 o 
   5   5  13      249.78      220.85      5.89 o 
   7   5  13     1144.99     1054.14     12.60 o 
   9   5  13       95.20       99.17      6.47 o 
  11   5  13      166.36      165.04      6.36 o 
   1   7  13      181.83      196.22      6.68 o 
   3   7  13      766.87      712.16     16.60 o 
   5   7  13      313.06      305.39      7.11 o 
   7   7  13       28.20       50.77      4.11 o 
   9   7  13      105.70      111.36      5.49 o 
   1   9  13      359.47      375.10      9.38 o 
   3   9  13       10.62       12.81      3.27 o 
   5   9  13       88.28       74.82      4.40 o 
   2   0  14     2089.76     2222.36     30.01 o 
   6   0  14      186.59      194.64      6.97 o 
  10   0  14       24.31       41.87      5.37 o 
   0   2  14     3203.80     3216.11     37.59 o 
   2   2  14       21.44       29.25      2.83 o 
   4   2  14     1360.40     1320.87     13.90 o 
   6   2  14      522.51      473.84      7.47 o 
   8   2  14      200.37      173.01      6.25 o 
  10   2  14       42.59       56.99      4.24 o 
  12   2  14      142.07      165.18      6.19 o 
   2   4  14      897.40      823.31     10.90 o 
   4   4  14      355.09      334.58      7.15 o 
   6   4  14      278.12      233.10      6.18 o 
   8   4  14       24.18       17.43      2.93 o 
  10   4  14      617.82      636.90     11.69 o 
  12   4  14      287.62      362.38      9.24 o 
   0   6  14       35.96       38.40      5.49 o 
   2   6  14      203.99      213.51      6.12 o 
   4   6  14      121.26      127.57      4.97 o 
   6   6  14       13.47       15.64      3.08 o 
   8   6  14      477.81      504.12     12.30 o 
  10   6  14       99.72      119.12      5.85 o 
   2   8  14       15.31       19.04      3.61 o 
   4   8  14       14.76       14.08      2.79 o 
   6   8  14      250.08      289.27      8.33 o 
   1   1  15      361.49      527.49     10.24 o 
   3   1  15      185.84      273.57      7.49 o 
   5   1  15      191.71      212.21      7.47 o 
   7   1  15      281.89      261.39      7.35 o 
   9   1  15      497.10      491.73     10.31 o 
  11   1  15      306.08      314.95      8.66 o 
   1   3  15      739.19      694.11     11.88 o 
   3   3  15      225.86      201.41      5.82 o 
   5   3  15       25.94       36.83      3.27 o 
   7   3  15      382.87      354.89     10.13 o 
   9   3  15      248.91      227.81      7.32 o 
   1   5  15      254.04      199.17      5.94 o 
   3   5  15       40.23       37.02      3.34 o 
   5   5  15       85.34       74.27      4.63 o 
   7   5  15       29.42       22.23      3.42 o 
   9   5  15       16.82       22.95      4.16 o 
   1   7  15       19.74       17.41      3.61 o 
   3   7  15       72.24       69.97      4.23 o 
   5   7  15        6.46        0.27      2.36 o 
   0   0  16     2139.09     2297.06     46.00 o 
   4   0  16     1178.11     1313.58     23.94 o 
   8   0  16      312.68      350.52     18.51 o 
   2   2  16      720.29      762.72     12.85 o 
   4   2  16       49.61       36.91      4.02 o 
   6   2  16      194.56      152.23      6.13 o 
   8   2  16        0.23       -0.10      2.96 o 
   0   4  16      256.23      220.42     15.29 o 
   2   4  16      120.90      112.20      5.78 o 
   4   4  16      292.66      263.58      6.89 o 
   6   4  16       24.63       38.30      3.90 o 
   2   6  16      205.06      188.45      7.17 o 
   4   6  16        9.06       10.67      2.89 o 
   1   1  17      251.53      309.79      8.79 o 
   3   1  17      272.88      294.71      8.59 o 
   5   1  17      270.39      289.59      8.41 o 
   7   1  17      359.62      397.61     14.37 o 
   1   3  17      178.82      186.43      7.31 o 
   3   3  17      453.68      504.35     10.98 o 
   5   3  17      502.47      503.63     10.99 o 
                                                 
